# Supplementary material for: ARG-walker: inference of individual specific strengths of meiotic recombination hotspots by population genomics analysis
Source: BMC Genomics. 2015 Dec 9;16(Suppl 12):S1. doi: 10.1186/1471-2164-16-S12-S1 (PMC4682399; doi:10.1186/1471-2164-16-S12-S1)
Supplement: Additional file 1 — Python and Perl scripts for generating simulation data. Python scripts for generating simulated SNP data, and Perl scripts for pre-processing the SNP data as input of ARG-walker. [file 1471-2164-16-S12-S1-S1.zip]

Archive with 8 entries (8 files):
- Additional file 1 Scripts for simulation/HotspotSimulation.py
- Additional file 1 Scripts for simulation/LDblock.pl
- Additional file 1 Scripts for simulation/ldSelect (2).zip
- Additional file 1 Scripts for simulation/ldSelect.pl
- Additional file 1 Scripts for simulation/ldSelect.zip
- Additional file 1 Scripts for simulation/PopuSampler.py
- Additional file 1 Scripts for simulation/PopuSampler.zip
- Additional file 1 Scripts for simulation/prepareData.pl
