# Supplementary material for: ARG-walker: inference of individual specific strengths of meiotic recombination hotspots by population genomics analysis
Source: BMC Genomics. 2015 Dec 9;16(Suppl 12):S1. doi: 10.1186/1471-2164-16-S12-S1 (PMC4682399; doi:10.1186/1471-2164-16-S12-S1)
Supplement: Additional file 1 — Python and Perl scripts for generating simulation data. Python scripts for generating simulated SNP data, and Perl scripts for pre-processing the SNP data as input of ARG-walker. [file 1471-2164-16-S12-S1-S1.zip › Additional file 1 Scripts for simulation/LDblock.pl]

#!usr/bin/perl -w
use strict;

# Cluster SNPs into LD blocks 
# 11-6-2013

 for (my $chrId = 1; $chrId < 23; $chrId++){

	my $min_r2 = 0.8;
	my $ra_snpId = "genotypes_chr".$chrId."_JPT+CHB_MAF.txt";  
	my $phasefile = "genotypes_chr".$chrId."_JPT+CHB_r22_nr.b36_fwd.phased";
	my $outfile = "ldselect_tagsnp_JPT+CHB_chr".$chrId.".txt";
	

###########################################
# change snp data to PrettyBase format
###########################################
	# get PrettyBase file
	my $pbFile = 'pb.txt';
	
	# fetch phased haplotype data from phasefile
	my @seq;
	open PHASE, $phasefile or die "can't open the phase file";
    while (my $phase = <PHASE>) {
		  chomp($phase);
		  $phase =~ s/ //g;
		  push(@seq, $phase);
    }
    close PHASE;
	
	# cluster haplotypes into individual persons
	my %person2seq;
	foreach my $seq_id (0 .. $#seq) {
		my $person_id = int($seq_id * 0.5);
		$person2seq{$person_id}->{$seq_id % 2} = $seq[ $seq_id ];		
	}
		
  open OUTPUT, ">$outfile" or die $!;
	my $len_seq = length($seq[0]);
	
	my @rasnp;
	my %rsid;
	my $lineNum = 0;
	
	open RASNPID, $ra_snpId or die "can't open ra_snpid file";
		  while (my $id = <RASNPID>) {
		  	
		  	if ($lineNum < 2000){
		      chomp($id);
		      my @data = split (/\t/, $id);
		      $rsid{$data[1]} = $data[0];   #key snp num id to rs id
		      push(@rasnp, $data[1]);       #snp numid start from 0
		      $lineNum ++;	    
		    }
		    else{
		    	$lineNum = 0;
		    	
		    	############*****########################
		    	# run the ldselect code for tagging SNPs
		    	open OUT, ">$pbFile" or die $!;
		    	
		    		foreach my $person_id (keys %person2seq) {			
		          foreach my $snp_id (@rasnp) {
			          my $base0 = substr($person2seq{$person_id}->{0}, $snp_id, 1);
		           	my $base1 = substr($person2seq{$person_id}->{1}, $snp_id, 1);
			          #my $snp_id = $first_snp_id + $snp_offset; # start from 1
			
			          print OUT join("\t", ($snp_id, $person_id, $base0, $base1) ), "\n";
		          }		
	          }
	         close OUT;
	
           #####################	
           # run ld_select
           #####################
	         my $ldSelect_pl = 'perl ldSelect.pl';
	         my $tagFile = 'tag.txt';
	         system("$ldSelect_pl -pb $pbFile -r2 $min_r2 > $tagFile");


           ##########################
           # Parse ldSelect output
           ##########################
	
	         my @tag_ln;
           my @other_ln;
           open TAGOUT, $tagFile or die "can't open file $tagFile: $!";
           while (my $ln = <TAGOUT>) {
		         chomp($ln);
		         if ($ln =~ /TagSnps/) {
	    	       push(@tag_ln, $ln);
		         } elsif ($ln =~ /other\_snps/) {
	    	       push(@other_ln, $ln);
		         }
           }
           close TAGOUT;

           # combine tag and corresponding other SNPs in the block
           scalar @tag_ln == scalar @other_ln or die "different numbers of TagSnps and other_snps";
    
           # open OUTPUT, ">$outfile" or die $!;
    
           for my $i (0..$#tag_ln) {
		          my ($tPrefix, $tag) = split(": ", $tag_ln[$i]);
		          my @tagSnps = split(' ', $tag);		
		          my $tagsnpnum = scalar @tagSnps;
		          
		          for (my $snpnum = 0; $snpnum < $tagsnpnum; $snpnum++){
			          # $tagSnps[$snpnum] = join ($tagSnps[$snpnum], $rsid{$tagSnps[$snpnum]} );			
			           print OUTPUT  $rsid{$tagSnps[$snpnum]},"\n";
		         	}	
           }	
		    			    	
		    	 # clear the content of @rasnp, %rsid, @tag_ln, @other_ln  
		    	 undef @rasnp;
		    	 undef %rsid;
		    	 undef @tag_ln;
		    	 undef @other_ln;
		    	
		    	 # clear ph.txt and tag.txt files
		    	 #system("rm $pbFile $tagFile");		    	
		    }		    
      }
      
  close RASNPID;
	close OUTPUT;
	
}
	
