# Supplementary material for: ARG-walker: inference of individual specific strengths of meiotic recombination hotspots by population genomics analysis
Source: BMC Genomics. 2015 Dec 9;16(Suppl 12):S1. doi: 10.1186/1471-2164-16-S12-S1 (PMC4682399; doi:10.1186/1471-2164-16-S12-S1)
Supplement: Additional file 1 — Python and Perl scripts for generating simulation data. Python scripts for generating simulated SNP data, and Perl scripts for pre-processing the SNP data as input of ARG-walker. [file 1471-2164-16-S12-S1-S1.zip › Additional file 1 Scripts for simulation/prepareData.pl]

#!usr/bin/perl -w
use strict;

# select tagSNPs and filter SNP with MAF < 0.01 or 0.1
# 7-4-2014
 
  my $filenum = 20;                  # total number of test files 
	my $min_r2 = 0.8;	                 # thredhold for tagSNP filtering
	my $maf_threshold = 0.01;          # MAF threshold
	my $causalSNPpos = 30.000000;      # the position of the causal SNP, kb
  my $causalSNP;                     # store the causal SNP id, start from 0

  my $tagfile = "simu_test_tagsnp_position.txt";      # a file to store the tagSNP position of each file  
  open (TAG, ">$tagfile") or die $!;
  print TAG "file_id","\t","causalSNPid","\n";
  
for (my $i = 0; $i < $filenum; $i++) {
	
	my $seqlinefile = "simu250_sample_"."$i".".seq";    # haplotype sequences  
	my $locfile = "simu250_sample_"."$i".".loc";        # physical position 	
	my $outfile = "simu250_test_"."$i".".txt";          # outfile
	
###########################################
# change snp data to PrettyBase format
###########################################
	
	# fetch haplotype sequences and corresponging names from seqfile
	my @seq;                                                                      # store the haplotype sequences
	my @seqNames;                                                                 # store the name of each seq
	open SEQ, $seqlinefile or die "can't open the SEQ file";
	my $seqline = <SEQ>;  # skip head line
  while ($seqline = <SEQ>) {
  	chomp($seqline);
    if ($seqline =~ /^\d+/){  
		  push(@seq, $seqline);
	  }
	  elsif ($seqline =~ /^\>/){
	    $seqline =~ s/^.//;  # remove the first '>' element 
	  	push(@seqNames, $seqline);
	  }
  }
  close SEQ;
  
  # fetech the phy-location of each SNP from LOC file, find the causalSNP id
  my @snpID;                                                                    # store the id of all SNPs
  my $SNP_id = 0;        # SNP id start from 0
  open LOC, $locfile or die "can't open LOC file";
	my $location = <LOC>;  # skip head line	
  while ($location = <LOC>) {
	  chomp($location);
	  $causalSNP = $SNP_id if ($location == $causalSNPpos);
		push(@snpID, $SNP_id);       
		$SNP_id ++;
  }
	close LOC;	
  
  # calculate the MAF of each SNP 
  my @snpMAF;                                                                   # store the MAF of each SNP
  my $seqNum = scalar(@seq);                                                    # num of sequences
  foreach my $SNPid (sort {$a <=> $b} @snpID){
  	my $num_1 = 0;
    foreach (@seq){
    	$num_1 ++ if substr($_, $SNPid, 1) eq '1';  
    }
    my $maf = $num_1 / $seqNum;
    if ($maf > 0.5) {
		  $maf = 1.0 - $maf;
    }
    push (@snpMAF, $maf);
  }                                                               
	
	# cluster haplotypes into individual persons
	my %person2seq;
	foreach my $seqline_id (0 .. $#seq) {
		my $person_id = int($seqline_id * 0.5);
		$person2seq{$person_id}->{$seqline_id % 2} = $seq[$seqline_id];		
	}
		
	# change and export, get PrettyBase file
	my $pbFile = 'pb.txt';	
	open PB, ">$pbFile" or die $!; 
	foreach my $person_id (keys %person2seq) {			
		foreach my $snp_id (sort {$a <=> $b} @snpID) {
			my $base0 = substr($person2seq{$person_id}->{0}, $snp_id, 1);
			my $base1 = substr($person2seq{$person_id}->{1}, $snp_id, 1);		
			print PB join("\t", ($snp_id, $person_id, $base0, $base1) ), "\n";
		}		
	}
	close PB;
	
#####################	
# run ld_select
##################### 

	my $ldSelect_pl = 'perl ldSelect.pl';
	my $tagFile = 'tag.txt';
	system("$ldSelect_pl -pb $pbFile -r2 $min_r2 > $tagFile");

##########################################
# Parse ldSelect output to get tag SNPs
##########################################	

	my @tag_ln;
	my @tag_SNP;                                                                  # store the id of tag SNPs
  open TAGOUT, $tagFile or die "can't open file $tagFile: $!";
  while (my $ln = <TAGOUT>) {
		chomp($ln); 
	  push(@tag_ln, $ln) if ($ln =~ /TagSnps/);	
  }
  close TAGOUT;
   
  for my $i (0..$#tag_ln) {
		my ($tPrefix, $tag) = split(": ", $tag_ln[$i]);
		my @tagSnps = split(' ', $tag);
		foreach my $snp (@tagSnps){
			push (@tag_SNP, $snp) unless (grep {$_ == $snp} @tag_SNP);
		}
	}
  
  
###############################################
# IRiS format outputing with filtered SNPs 
#     only tagSNPs with MAF > $maf_threshold 
###############################################
  
  # get the final chosen SNPs
  my @chosen_SNP;                                                               # store the final chosen SNPs
  foreach (sort {$a <=> $b} @tag_SNP){  
  	push (@chosen_SNP, $_) if $snpMAF[$_] >= $maf_threshold;
  }  
  # print "file ", $i, " contains Originally ", scalar @snpID, " SNPs, now left ", scalar @chosen_SNP, " SNPs \n";
    
  # get the new id of causal SNP
  my $id = 0;
  my $newCausalSnpID;                                                           # store the new caucal SNP id 
  foreach (sort {$a <=> $b} @chosen_SNP){
  	$newCausalSnpID = $id if $causalSNP == $_;
    $id++;	
  }
  print TAG $i,"\t",$newCausalSnpID,"\n";    
  # print "file ", $i, " has causalSNP at ", $causalSNP, ", now the new id is ",$newCausalSnpID,"\n"; 
  
  # if causal SNP is filtered, then skip this file
  next if (not (defined $newCausalSnpID));
  
  # print the data into IRiS format
	open (OUT, ">$outfile") or die $!;
	print OUT "\n\n\n\n\n\n\n";  # 7 lines of blank, the third line is for the ancestral sequences if any	
  for my $seqID (0..$#seq){	
  	my $head = $seqNames[$seqID];
  	my $ln;
  	my @SNPs = split("", $seq[$seqID]);
  	foreach (sort {$a <=> $b} @chosen_SNP){
  	  $ln = $ln.$SNPs[$_];		
  	}	    
	  print OUT $head,"\t",$ln,"\t",$head,"\t",$head,"\t",$head,"\n"; 
  }
  close OUT;   
}

close TAG;
