# Supplementary material for: ARG-walker: inference of individual specific strengths of meiotic recombination hotspots by population genomics analysis
Source: BMC Genomics. 2015 Dec 9;16(Suppl 12):S1. doi: 10.1186/1471-2164-16-S12-S1 (PMC4682399; doi:10.1186/1471-2164-16-S12-S1)
Supplement: Additional file 2 — ARG-walker source code. Perl scripts for the implementation of ARG-walker and a sample input file. [file 1471-2164-16-S12-S1-S2.zip]

Archive with 8 entries (8 files):
- Additional file 2 ARG-walker Perl script/ARGwalker.pl
- Additional file 2 ARG-walker Perl script/ARGwalker_batch.pl
- Additional file 2 ARG-walker Perl script/iris1.exe
- Additional file 2 ARG-walker Perl script/iris2.exe
- Additional file 2 ARG-walker Perl script/iris2.zip
- Additional file 2 ARG-walker Perl script/IRiSapp.pm
- Additional file 2 ARG-walker Perl script/readme.txt
- Additional file 2 ARG-walker Perl script/sample_Input.txt
