# Supplementary material for: ARG-walker: inference of individual specific strengths of meiotic recombination hotspots by population genomics analysis
Source: BMC Genomics. 2015 Dec 9;16(Suppl 12):S1. doi: 10.1186/1471-2164-16-S12-S1 (PMC4682399; doi:10.1186/1471-2164-16-S12-S1)
Supplement: Additional file 2 — ARG-walker source code. Perl scripts for the implementation of ARG-walker and a sample input file. [file 1471-2164-16-S12-S1-S2.zip › Additional file 2 ARG-walker Perl script/ARGwalker.pl]

#!/usr/bin/perl -w
use strict;
use IRiSapp;

# Estimate Individual Reocmbination Rate, run in sequence(batch run), version 5.0 with algorithm optimization
# forward walk root path tracing + backward walk recombinatio frequency estimation 
# Chen Hao, 8 April 2014

my $USAGE = "no input files";
@ARGV or die $USAGE;
my $title = $ARGV[0];            # just input file title, without file type and file index
my $out_title = $ARGV[1];        # the title of output files

my $reportFile = "simu_test_report_file.txt";  
my $filetitle = $title;
my $netfile = $filetitle.".net";
my $agefile = $filetitle."_node_age.txt";
my $outfile = $out_title."_individual_rate_new.txt";

# 1.initialize the IRiSapp
my $ia = IRiSapp->new();

# 2.run IRiS to get net file
$ia->run_iris($filetitle);

# 3.parse the net file: stoe nodes info, edges info, also mark the nodes; 
    #get the age of each node from age file; 
    #get the caucal SNP type of each sequences   
$ia->read_net_data($netfile);  
$ia->read_age_data($agefile);
     
# 4.mining the graph to get the path of each individual and renew the root age
$ia->forward_walk();
$ia->path_tracing();
$ia->renew_age();   

# 5.estimate the recombination volume of each leaf node, pass rate to each individual        
$ia->recom_vol_estimation();                               
$ia->indiv_recom_estimation();

# 7.print out the data into outfile
$ia->write_data($outfile);  
