# Supplementary material for: ARG-walker: inference of individual specific strengths of meiotic recombination hotspots by population genomics analysis
Source: BMC Genomics. 2015 Dec 9;16(Suppl 12):S1. doi: 10.1186/1471-2164-16-S12-S1 (PMC4682399; doi:10.1186/1471-2164-16-S12-S1)
Supplement: Additional file 2 — ARG-walker source code. Perl scripts for the implementation of ARG-walker and a sample input file. [file 1471-2164-16-S12-S1-S2.zip › Additional file 2 ARG-walker Perl script/ARGwalker_batch.pl]

#!/usr/bin/perl -w
use strict;
use IRiSapp;

# Estimate Individual Reocmbination Rate, run in sequence(batch run), version 5.0 with algorithm optimization
# forward walk root path tracing + backward walk recombinatio frequency estimation 
# Chen Hao, 8 April 2014

my $USAGE = "no input files";
@ARGV or die $USAGE;
my $title = $ARGV[0];            # just input file title, without file type and file index
my $file_start = $ARGV[1];       # the start id of input files
my $file_end = $ARGV[2];         # the end id of input files
my $out_title = $ARGV[3];        # the title of output files
#my $tagfile = $ARGV[4];          # the file storing the tagsnp position, = actual position - 1,  ***for test using ****

my $reportFile = "simu_test_report_file.txt";   

# sequential run loop
for (my $i = $file_start; $i <= $file_end; $i++){

  eval{	
    my $filetitle = $title.$i;	 #file title with id
    my $netfile = $filetitle.".net";
    my $agefile = $filetitle."_node_age.txt";
    my $outfile = $out_title.$i."_individual_rate_new.txt";

    # 1.initialize the IRiSapp
    my $ia = IRiSapp->new();

    # 2.run IRiS to get net file
    $ia->run_iris($filetitle);

    # 3.parse the net file: stoe nodes info, edges info, also mark the nodes; 
     #get the age of each node from age file; 
     #get the caucal SNP type of each sequences   
    $ia->read_net_data($netfile);  
    $ia->read_age_data($agefile);
    #$ia->read_tag_file($filetitle,$tagfile,$i);   # ***for test using **** 
     
    # 4.mining the graph to get the path of each individual and renew the root age
    $ia->forward_walk();
    $ia->path_tracing();
    $ia->renew_age();   

    # 5.estimate the recombination volume of each leaf node, pass rate to each individual        
    $ia->recom_vol_estimation();                               
    $ia->indiv_recom_estimation();

    # 7.print out the data into outfile
    $ia->write_data($outfile);
    
    #$ia->performance_analysis($reportFile);
 
  };
 
 print "skip file $i because of error $@ \n" if $@;
  
}
