# Supplementary material for: ARG-walker: inference of individual specific strengths of meiotic recombination hotspots by population genomics analysis
Source: BMC Genomics. 2015 Dec 9;16(Suppl 12):S1. doi: 10.1186/1471-2164-16-S12-S1 (PMC4682399; doi:10.1186/1471-2164-16-S12-S1)
Supplement: Additional file 2 — ARG-walker source code. Perl scripts for the implementation of ARG-walker and a sample input file. [file 1471-2164-16-S12-S1-S2.zip › Additional file 2 ARG-walker Perl script/readme.txt]

Readme File for ARG-walker Perl Script

Hao Chen and Jie Zheng
Nanyang Technological University, Singapore
Email: zhengjie@ntu.edu.sg

26 June, 2015


1. This folder includes two versions of ARGwalker program. One is "ARGwalker.pl" for one sample of haplotypes, 
the other is "ARGwalker_batch.pl" for batch-mode run of multiple samples.

2. There is a toy data to play with ARGwalker named "sample_input.txt".

3. To run ARGwalker under Windows operating system, click "Start" button and type command Prompt to open the DOS. 
Then, navigate to the folder where you store ARGwalker codes and run the script.

For example, if the codes are stored under path "c:\Users\CH\Desktop\ARG-walker", you can type the following 
to execute ARGwalker:

>> C:
>> cd c:\Users\CH\Desktop\ARG-walker
>> perl ARGwalker.pl sample_input mytest
