# Supplementary material for: ARG-walker: inference of individual specific strengths of meiotic recombination hotspots by population genomics analysis
Source: BMC Genomics. 2015 Dec 9;16(Suppl 12):S1. doi: 10.1186/1471-2164-16-S12-S1 (PMC4682399; doi:10.1186/1471-2164-16-S12-S1)
Supplement: Additional file 2 — ARG-walker source code. Perl scripts for the implementation of ARG-walker and a sample input file. [file 1471-2164-16-S12-S1-S2.zip › Additional file 2 ARG-walker Perl script/sample_Input.txt]

seq_0_0	0000100001000000001000000000000000000000000000000000000000000000000010000000010010000110000000100000000	seq_0_0	seq_0_0	seq_0_0
seq_0_1	0000000000001000000100000001010010000000000100000000000100000011000100000000000000000000011111001001000	seq_0_1	seq_0_1	seq_0_1
seq_1_0	0010000000000000001000001000000000000000000000000000000000000000000000000000100000000000000000100000000	seq_1_0	seq_1_0	seq_1_0
seq_1_1	0000000000001000000100100001000000000000000100000000000100000011000100000000000000000000011111001000000	seq_1_1	seq_1_1	seq_1_1
seq_2_0	0000000000001000000100000001000000000000000100000000000100000011000000000100000000000000011101000000100	seq_2_0	seq_2_0	seq_2_0
seq_2_1	0010000000000000001000001000000000000000000000000000000000000000000000000000100000000000000000100000000	seq_2_1	seq_2_1	seq_2_1
seq_3_0	0000000000000000001000000010000001000000000000010000000000000000000000000000000000000110000000100000010	seq_3_0	seq_3_0	seq_3_0
seq_3_1	0000000000000000001000000010000001000000000000010000000000000000000000000000000000000110000000100000010	seq_3_1	seq_3_1	seq_3_1
seq_4_0	0000000000000000011000000000000000000000000000000000000000000000000010000000010000000110000000100000000	seq_4_0	seq_4_0	seq_4_0
seq_4_1	0000000000001000000100000001000010000000000100000000000100000011000100000000000000000001011111001000000	seq_4_1	seq_4_1	seq_4_1
seq_5_0	0000000100001000000100000001000000000000000100000000000100000011000000000000000000000000011101001000000	seq_5_0	seq_5_0	seq_5_0
seq_5_1	0010000000000010001000000000000000000000000000000000000000000000000000000000100000000000000000100000000	seq_5_1	seq_5_1	seq_5_1
seq_6_0	0010000000000010001000000000000000000000000000000000000000000000000000000000100000000000000000100000000	seq_6_0	seq_6_0	seq_6_0
seq_6_1	0000000000001000000100000001000000000000000100000100000100000011000000000000000000000000011101001010000	seq_6_1	seq_6_1	seq_6_1
seq_7_0	0010000000000000001000000000000000010010100010000000000000000000001000001000000000000000000000100000000	seq_7_0	seq_7_0	seq_7_0
seq_7_1	0000000000001000000100000001000010000000000100000000000100000011000100000000000000000000011111001000000	seq_7_1	seq_7_1	seq_7_1
seq_8_0	0000000000000000001000000000000000000000000000000000000000000000000010000000010000000110000000100000000	seq_8_0	seq_8_0	seq_8_0
seq_8_1	0000100001000000001000000000000000000000000000000000000000000000000010000000010010000110000000100000000	seq_8_1	seq_8_1	seq_8_1
seq_9_0	0010000000000000001000001000000000000000000000000000000000000000000000000000100000000000000000100000000	seq_9_0	seq_9_0	seq_9_0
seq_9_1	0000000000001000000100000001000000000000000100000000000100000011000000000100000000000000011101000000100	seq_9_1	seq_9_1	seq_9_1
seq_10_0	0000000000000000001000010000000000000000000000000000000000000000000010000000000000000110000000100000000	seq_10_0	seq_10_0	seq_10_0
seq_10_1	0100000010100100100000000000001000001001000000001000000000010000110000100011000001001000000000000000000	seq_10_1	seq_10_1	seq_10_1
seq_11_0	0100000010100100100000000000001000001001000000001000000000010000110000100011000001001000000000000000000	seq_11_0	seq_11_0	seq_11_0
seq_11_1	0000000000000000001000000000000000000000000000000000000000000000000010000000010000000110000000100000000	seq_11_1	seq_11_1	seq_11_1
seq_12_0	0000000000000000001000000000000000000000000000000000000000000000000010000000000000000110000000100000000	seq_12_0	seq_12_0	seq_12_0
seq_12_1	0000000000000000001000000010000001000000000000000000000000000000000000000000000000000110000000100000010	seq_12_1	seq_12_1	seq_12_1
seq_13_0	0000100001000000001000000000000000000000000000000001000000000000000010000000010010000110000000100000000	seq_13_0	seq_13_0	seq_13_0
seq_13_1	0000000000001000000100000001000000000000000100000000000100000011000000000000000000000000011101001010000	seq_13_1	seq_13_1	seq_13_1
seq_14_0	0100001010100000100001000000000000000001000000001000000000011000000000000000000000001000000000000000000	seq_14_0	seq_14_0	seq_14_0
seq_14_1	0000000000000000001000000000000000000010110010000000000000000000001000001000000000000000000000100000000	seq_14_1	seq_14_1	seq_14_1
seq_15_0	0010000000000000001000000000000000000000000000000000000000000000000000000000101000000000000000100000001	seq_15_0	seq_15_0	seq_15_0
seq_15_1	0010000000000010001000000000000000000000000000000000000000000000000000000000100000000000000000100000000	seq_15_1	seq_15_1	seq_15_1
seq_16_0	0000100001000000001000000000000000000000000000000000000000100000000010000000010000000110000000100000000	seq_16_0	seq_16_0	seq_16_0
seq_16_1	0000000000001000000100000001000000000100000100000000000100000011000000000100000000000000011101000000100	seq_16_1	seq_16_1	seq_16_1
seq_17_0	0000000000001000000100000001000000000000000100000100000100000011000000000000000000000000011101001010000	seq_17_0	seq_17_0	seq_17_0
seq_17_1	0000000000000000001000000010000001000000000000010000000000000000000000000000000000000110000000100000010	seq_17_1	seq_17_1	seq_17_1
seq_18_0	0000100001000000001000000000000000000000000000000000000000100000000010000000010000000110000000100000000	seq_18_0	seq_18_0	seq_18_0
seq_18_1	0000000000000000001000000000000000000000000001000000000000000000000010000000010000000110000000100000000	seq_18_1	seq_18_1	seq_18_1
seq_19_0	0010000000000000001000000000000000000000000000000000000000000000000000000000100000000000000000100000000	seq_19_0	seq_19_0	seq_19_0
seq_19_1	0000000000000000001000000000000000000010110010000000000000000000001000001000000000000000000000100000000	seq_19_1	seq_19_1	seq_19_1
seq_20_0	0100001010100000100001000000000000000001000000001000000000011000000000000000000000001000000000000000000	seq_20_0	seq_20_0	seq_20_0
seq_20_1	0000000000000000001000000000000000000000000000000000000000000000000010000000010000000110000000100000000	seq_20_1	seq_20_1	seq_20_1
seq_21_0	0100000010100100100000000000001000001001000000001000000000010000110000100011000001001000000000000000000	seq_21_0	seq_21_0	seq_21_0
seq_21_1	0000100001000000001000000000000000000000000000000000000000000000000010000000010010000110000000100000000	seq_21_1	seq_21_1	seq_21_1
seq_22_0	0100000010100100100000000000001000001001000000001000000000010000110000100011000001001000000000000000000	seq_22_0	seq_22_0	seq_22_0
seq_22_1	0010000000000010001000000000000000000000000000000000000010000000000000000000100000000000000000100000000	seq_22_1	seq_22_1	seq_22_1
seq_23_0	0010000000000000001000001000000000000000000000000000000000000000000000000000100000000000000000100000000	seq_23_0	seq_23_0	seq_23_0
seq_23_1	0000000000001000000100000001000000000000000100000000000100000011000000000100000000000000011101000000100	seq_23_1	seq_23_1	seq_23_1
seq_24_0	0000000000000000001000000010000001000000000000000000000000000000000000000000000000000110000000100000010	seq_24_0	seq_24_0	seq_24_0
seq_24_1	0000000000011000000100000001000000000000001100000000100100000011000001000000000000000000011101001000000	seq_24_1	seq_24_1	seq_24_1
seq_25_0	0010000000000000001000001000000000000000000000000000000000000000000000000000100000000000000000100000000	seq_25_0	seq_25_0	seq_25_0
seq_25_1	0100001010100000100001000000000000000001000000001000000000011000000000000000000000001000000000000000000	seq_25_1	seq_25_1	seq_25_1
seq_26_0	0100000000100000100000000000000000000000000000000000000000000000000000000000000000001000000000000000000	seq_26_0	seq_26_0	seq_26_0
seq_26_1	0000000000000000001000000000000000000000000000000000000000000000000010000000010000000110000000100000000	seq_26_1	seq_26_1	seq_26_1
seq_27_0	0010000000000000001000001000000000000000000000000000000000000000000000000000100000000000000000100000000	seq_27_0	seq_27_0	seq_27_0
seq_27_1	0000000000001000000100000001000000000000000100000100000100000011000000000000000000000000011101001010000	seq_27_1	seq_27_1	seq_27_1
seq_28_0	0000000000000000001000000000000000000000000000000000000000000000000010000000010000000110000000100000000	seq_28_0	seq_28_0	seq_28_0
seq_28_1	0010000000000000001000001000000000000000000000000000000000000000000000000000100000000000000000100000000	seq_28_1	seq_28_1	seq_28_1
seq_29_0	0010000000000000001000001000000000000000000000000000000000000000000000000000100000000000000000100000000	seq_29_0	seq_29_0	seq_29_0
seq_29_1	0000000000001000000100000001000000000000000100000000000100000011000000000100000000000000011101000000100	seq_29_1	seq_29_1	seq_29_1
seq_30_0	0000000000011000000100000001000000000000001100000000100100000011000001000000000000000000011101001000000	seq_30_0	seq_30_0	seq_30_0
seq_30_1	0000000000000000001000010000000000000000000000000000000000000000000010000000000000000110000000100000000	seq_30_1	seq_30_1	seq_30_1
seq_31_0	0100000010100100100000000000001000001001000000001000000000010000110000100011000001001000000000000000000	seq_31_0	seq_31_0	seq_31_0
seq_31_1	0000000000000000001000000000000000000000000000000000000000000000000010000000010000000110000000100000000	seq_31_1	seq_31_1	seq_31_1
seq_32_0	0010000000000000001000000000000000000000000000000000000000000000000000000000100000000000000000100000000	seq_32_0	seq_32_0	seq_32_0
seq_32_1	0000100001000000001000000000000000000000000000000000000000100000000010000000010000000110000000100000000	seq_32_1	seq_32_1	seq_32_1
seq_33_0	0000000000001000000100000001000000000000000100000000000100000011000000000000000000000000011101000000100	seq_33_0	seq_33_0	seq_33_0
seq_33_1	0010000000000000001000001000000000000000000000000000000000000000000000000000100000000000000000100000000	seq_33_1	seq_33_1	seq_33_1
seq_34_0	0010000000000000001000001000000000000000000000000000000000000000000000000000100000000000000000100000000	seq_34_0	seq_34_0	seq_34_0
seq_34_1	0000000000001000000100000001000000000000000100000000000100000011000000000100000000000000011101000000100	seq_34_1	seq_34_1	seq_34_1
seq_35_0	0000100001000000001000000000000000000000000000000000000000000000000010000000010010000110000000100000000	seq_35_0	seq_35_0	seq_35_0
seq_35_1	0010000000000000001000000000000000000000000000000000000000000000000000000000101000000000000000100000001	seq_35_1	seq_35_1	seq_35_1
seq_36_0	0000000000000000001000000000000000000000000000000000000000000000000010000000010000000110000000100000000	seq_36_0	seq_36_0	seq_36_0
seq_36_1	0000100001000000001000000000000000000000000000000001000000000000000010000000010010000110000000100000000	seq_36_1	seq_36_1	seq_36_1
seq_37_0	0000000000001000000100000001000000000000000100000000000100000011000000000000000000000000011101000000100	seq_37_0	seq_37_0	seq_37_0
seq_37_1	0000000000000001001000000000000000000000000000000000000000000000000010000000010000000110000000100000000	seq_37_1	seq_37_1	seq_37_1
seq_38_0	0000000000000000001000000000000000000000000000000000000000000000000010000000010000000110000000100000000	seq_38_0	seq_38_0	seq_38_0
seq_38_1	0000000000001000000100000001000000000000000100000000000100000011000000000100000000000000011101000000100	seq_38_1	seq_38_1	seq_38_1
seq_39_0	0000000000001000000100000001000010000000000100000000000100000011000100000000000000000001011111001000000	seq_39_0	seq_39_0	seq_39_0
seq_39_1	0000000000000000001000000000000000000000000000000000000000000000000000000000000000000010000000100000000	seq_39_1	seq_39_1	seq_39_1
seq_40_0	0000000000001000000100000001000000000000000100000000000100000011000000000000000000000000011101000000100	seq_40_0	seq_40_0	seq_40_0
seq_40_1	1001000000000000001000000000000000000000000000000000001000000100000000000000000000000110000000100000000	seq_40_1	seq_40_1	seq_40_1
seq_41_0	0000000000000000001000000000000000000000000000000000000000000000000010000000010000000110000000100000000	seq_41_0	seq_41_0	seq_41_0
seq_41_1	0010000000000000001000001000000000000000000000000000000000000000000000000000100000000000000000100000000	seq_41_1	seq_41_1	seq_41_1
seq_42_0	0010000000000000001000001000000000000000000000000000000000000000000000000000100000000000000000100000000	seq_42_0	seq_42_0	seq_42_0
seq_42_1	0000000000001000000100000001000010000000000100000000000100000011000100000000000000000000011111001000000	seq_42_1	seq_42_1	seq_42_1
seq_43_0	0000000000000000011000000000000000000000000000000000000000000000000010000000010000000110000000100000000	seq_43_0	seq_43_0	seq_43_0
seq_43_1	0000000000000000001000000000000000000000000000000000000000000000000010000000010000000110000000100000000	seq_43_1	seq_43_1	seq_43_1
seq_44_0	0010000000000000001000000000000000000000000000000000000000000000000000000000100000000000000000100000000	seq_44_0	seq_44_0	seq_44_0
seq_44_1	0100000010100100100000000000001000001001000000001000000000010000110000100011000001001000000000000000000	seq_44_1	seq_44_1	seq_44_1
seq_45_0	0010000000000010001000000000000000000000000000000000000000000000000000000000100000000000000000100000000	seq_45_0	seq_45_0	seq_45_0
seq_45_1	0000000000001000000100000001000000000000000100000000000100000011000000000000000000000000011101000000100	seq_45_1	seq_45_1	seq_45_1
seq_46_0	0000000000000000001000000010000001000000000000010000000000000000000000000000000000000110000000100000010	seq_46_0	seq_46_0	seq_46_0
seq_46_1	0000000000000000001000000000000000000000000000000000000000000000000010000000010000000110000000100000000	seq_46_1	seq_46_1	seq_46_1
seq_47_0	0000100001000000001000000000000000000000000000000000000000000000000000000000100100000000000000100000000	seq_47_0	seq_47_0	seq_47_0
seq_47_1	0010000000000000001000001000000000000000000000000000000000000000000000000000100000000000000000100000000	seq_47_1	seq_47_1	seq_47_1
seq_48_0	0000010000001000000100000001000110000000000100000000000100000011000100000000000000000000011111001000000	seq_48_0	seq_48_0	seq_48_0
seq_48_1	0010000000000010001000000000000000000000000000000000000000000000000000000000100000000000000000100000000	seq_48_1	seq_48_1	seq_48_1
seq_49_0	0010000000000000001000000000000000010010100010000000000000000000001000001000000000000000000000100000000	seq_49_0	seq_49_0	seq_49_0
seq_49_1	0000000000001000000100000001000010000000000100000000000100000011000100000000000000000001011111001000000	seq_49_1	seq_49_1	seq_49_1
seq_50_0	0010000000000010001000000000000000000000000000000000000010000000000000000000100000000000000000100000000	seq_50_0	seq_50_0	seq_50_0
seq_50_1	0010000000000000001000000000000000000000000000000000000000000000000000000000100100000000000000100000000	seq_50_1	seq_50_1	seq_50_1
seq_51_0	0010000000000000001000001000000000000000000000000000000000000000000000000000100000000000000000100000000	seq_51_0	seq_51_0	seq_51_0
seq_51_1	0000000100001000000100000001000000000000000100000000000100000011000000000000000000000000011101001000000	seq_51_1	seq_51_1	seq_51_1
seq_52_0	0000000100001000000100000001000000000000000100000000000100000011000000000000000000000000011101001000000	seq_52_0	seq_52_0	seq_52_0
seq_52_1	0010000000000000001000001000000000000000000000000000000000000000000000000000100000000000000000100000000	seq_52_1	seq_52_1	seq_52_1
seq_53_0	0000000000000000001000000010000001000000000000000000000000000000000000000000000000000110000000100000010	seq_53_0	seq_53_0	seq_53_0
seq_53_1	0000010000001000000100000001000110000000000100000000000100000011000100000000000000000000011111001000000	seq_53_1	seq_53_1	seq_53_1
seq_54_0	0000000000000000001000000000000000000000000000000000000000000000000010000000010000000110000000100000000	seq_54_0	seq_54_0	seq_54_0
seq_54_1	0000000000000000001000000000000000000010100010000000000000000000001000001000000000000000000000100000000	seq_54_1	seq_54_1	seq_54_1
seq_55_0	0000100001000000001000000000000000000000000000000000000000000000000010000000010010000110000000100000000	seq_55_0	seq_55_0	seq_55_0
seq_55_1	0000000000000000001000000000000000000000000000000000000000000000000010000000010000000110000000100000000	seq_55_1	seq_55_1	seq_55_1
seq_56_0	0000000000001000000100000001000000000000000100000000000100000011000000000000000000000000011101000000100	seq_56_0	seq_56_0	seq_56_0
seq_56_1	0010000000000000001000000000000000000000000000000000000000000000000000000000100000000000000000100000000	seq_56_1	seq_56_1	seq_56_1
seq_57_0	0000000000000000001000000000000000000000000001000000000000000000000010000000010000000110000000100000000	seq_57_0	seq_57_0	seq_57_0
seq_57_1	0000000000001000000100000001000000000000000100000000000100000011000000000000000000000000011101000000100	seq_57_1	seq_57_1	seq_57_1
seq_58_0	0000000000000000001000000000000000000000000000000000000000000000000010000000000000000110000000100000000	seq_58_0	seq_58_0	seq_58_0
seq_58_1	0000000000000000001000000000000000000000000000000000000000000000000010000000010000000110000000100000000	seq_58_1	seq_58_1	seq_58_1
seq_59_0	0000100001000000001000000000000000000000000000000000000000100000000010000000010000000110000000100000000	seq_59_0	seq_59_0	seq_59_0
seq_59_1	0000000000001000000110000001000000000000000100100000010100000011000000000000000000100000011101000100000	seq_59_1	seq_59_1	seq_59_1
seq_60_0	1001000000000000001000000000000000000000000000000000001000000100000000000000000000000110000000100000000	seq_60_0	seq_60_0	seq_60_0
seq_60_1	0000000000001000000100000001000000000000000100000000000100000011000000000100000000000000011101000000100	seq_60_1	seq_60_1	seq_60_1
seq_61_0	0010000000000000001000000000000000000000000000000000000000000000000000000000100000000000000000100000000	seq_61_0	seq_61_0	seq_61_0
seq_61_1	0000000000001000000100000001000000000100000100000000000100000011000000000100000000000000011101000000100	seq_61_1	seq_61_1	seq_61_1
seq_62_0	0000000000000000001000000010000001000000000000000000000000000000000000000000000000000110000000100000010	seq_62_0	seq_62_0	seq_62_0
seq_62_1	0000000000000000001000000010000001000000000000000000000000000000000000000000000000000110000000100000010	seq_62_1	seq_62_1	seq_62_1
seq_63_0	0000000000000000001000000000000000000000000000000000000000000000000010000000010000000110000000100000000	seq_63_0	seq_63_0	seq_63_0
seq_63_1	0000000000001000000100000001000000000000000100000000000100000011000000000000000000000000011101000000100	seq_63_1	seq_63_1	seq_63_1
seq_64_0	0010000000000000001000001000000000000000000000000000000000000000000000000000100000000000000000100000000	seq_64_0	seq_64_0	seq_64_0
seq_64_1	0000000000000000001000000000000000000000000000000000000000000000000010000000010000000110000000100000000	seq_64_1	seq_64_1	seq_64_1
seq_65_0	0000000000000000001000010000000000000000000000000000000000000000000010000000000000000110000000100000000	seq_65_0	seq_65_0	seq_65_0
seq_65_1	0000000000001000000100000001000000000000000100000000000100000011000000000000000000000000011101000000100	seq_65_1	seq_65_1	seq_65_1
seq_66_0	0000000000000001001000000000000000000000000000000000000000000000000010000000010000000110000000100000000	seq_66_0	seq_66_0	seq_66_0
seq_66_1	0000000000011000000100000001000000000000001100000000100100000011000001000000000000000000011101001000000	seq_66_1	seq_66_1	seq_66_1
seq_67_0	0100000010100000100001000000000000000001000000001000000000011000000000000000000000001000100000000000000	seq_67_0	seq_67_0	seq_67_0
seq_67_1	1001000000000000001000000000000000000000000000000000001000000000000000000000000000000110000000100000000	seq_67_1	seq_67_1	seq_67_1
seq_68_0	0010000000000000001000000000000000000000000000000000000000000000000000000000100000000000000000100000000	seq_68_0	seq_68_0	seq_68_0
seq_68_1	0000000000001000000100100001000000000000000100000000000100000011000100000000000000000000011111001000000	seq_68_1	seq_68_1	seq_68_1
seq_69_0	0000000000000000001000010000000000000000000000000000000000000000000010000000000000000110000000100000000	seq_69_0	seq_69_0	seq_69_0
seq_69_1	0000000000001000000100000001000000000000000100000000000100000011000000000000000000000000011101001010000	seq_69_1	seq_69_1	seq_69_1
seq_70_0	0010000000000010001000000000000000000000000000000000000000000000000000000000100000000000000000100000000	seq_70_0	seq_70_0	seq_70_0
seq_70_1	0010000000000000001000000000000000000000000000000000000000000000000000000000100000000000000000100000000	seq_70_1	seq_70_1	seq_70_1
seq_71_0	0010000000000000001000000000000000000000000000000000000000000000000000000000100000000000000000100000000	seq_71_0	seq_71_0	seq_71_0
seq_71_1	0000010000001000000100000001000110000000000100000000000100000011000100000000000000000000011111001000000	seq_71_1	seq_71_1	seq_71_1
seq_72_0	0000000000001000000100000001000000000000000100000000000100000011000000000000000000000000011101000000100	seq_72_0	seq_72_0	seq_72_0
seq_72_1	0000000000001000000100000001010010000000000100000000000100000011000100000000000000000000011111001001000	seq_72_1	seq_72_1	seq_72_1
seq_73_0	0000000000001000000100000001000000000000000100000000000100000011000000000000000000000000011101000000100	seq_73_0	seq_73_0	seq_73_0
seq_73_1	0000000000001000000100000001000000100000000100000000000100000011000000000000000000000000011101000000100	seq_73_1	seq_73_1	seq_73_1
seq_74_0	0100000010100100100000000000001000001001000000001000000000010000110000100011000001001000000000000000000	seq_74_0	seq_74_0	seq_74_0
seq_74_1	0000000000011000000100000001000000000000001100000000100100000011000001000000000000000000011101001000000	seq_74_1	seq_74_1	seq_74_1
seq_75_0	0000000000001000000100000001000000000000000100000000000100000011000100000000000000000000011111001000000	seq_75_0	seq_75_0	seq_75_0
seq_75_1	0000000000001000000100000001000000100000000100000000000100000011000000000000000000000000011101000000100	seq_75_1	seq_75_1	seq_75_1
seq_76_0	0000000000001000000100000001000000000000000100000000000100000011000000000000000000000000011101000000100	seq_76_0	seq_76_0	seq_76_0
seq_76_1	0000000000001000000100000001000000000000000100000100000100000011000000000000000000000000011101001010000	seq_76_1	seq_76_1	seq_76_1
seq_77_0	0000000000001000000100000001000000000000000100000000000100000011000000000100000000000000011101000000100	seq_77_0	seq_77_0	seq_77_0
seq_77_1	0100000010100100100000000000001000001001000000001000000000010000110000100011000001001000000000000000000	seq_77_1	seq_77_1	seq_77_1
seq_78_0	0000000000001000000100000001000000000000000100000000000100000011000000000000000000000000011101000000100	seq_78_0	seq_78_0	seq_78_0
seq_78_1	0000000000001000000100000001000010000000000100000000000100000011000100000000000000000000011111001000000	seq_78_1	seq_78_1	seq_78_1
seq_79_0	0100000010100000100001000100000000000001000000001010000001011000000000000000000000011000000000010000000	seq_79_0	seq_79_0	seq_79_0
seq_79_1	0000000000001000000110000001100000000000000100000000010100000011000000010000000000000000011101000100000	seq_79_1	seq_79_1	seq_79_1
seq_80_0	0100000010100000100001000100000000000001000000001010000001011000000000000000000000011000000000010000000	seq_80_0	seq_80_0	seq_80_0
seq_80_1	0100000010100100100000000000001000001001000000001000000000010000110000100011000001001000000000000000000	seq_80_1	seq_80_1	seq_80_1
seq_81_0	0100000010100000100001000000000000000001000000001000000000011000000000000000000000001000100000000000000	seq_81_0	seq_81_0	seq_81_0
seq_81_1	0000000000001000000110000001100000000000000100000000010100000011000000010000000000000000011101000100000	seq_81_1	seq_81_1	seq_81_1
seq_82_0	0000000100001000000100000001000000000000000100000000000100000011000000000000000000000000011101001000000	seq_82_0	seq_82_0	seq_82_0
seq_82_1	0000000000001000000100000001000000100000000100000000000100000011000000000000000000000000011101000000100	seq_82_1	seq_82_1	seq_82_1
seq_83_0	0000000000011000000100000001000000000000001100000000100100000011000000000000000000000000011101001000000	seq_83_0	seq_83_0	seq_83_0
seq_83_1	0100000010100100100000000000001000001001000000001000000000010000110000100011000001001000000000000000000	seq_83_1	seq_83_1	seq_83_1
seq_84_0	0000000000001000000110000001000000000000000100100000010100000011000000000000000000100000011101000100000	seq_84_0	seq_84_0	seq_84_0
seq_84_1	0000000000001000000100000001000000000000000100000000000100000011000000000000000000000000011101000000100	seq_84_1	seq_84_1	seq_84_1
seq_85_0	0000000000001000000100000001000000000000000100000000000100000011000000000000000000000000011101000000100	seq_85_0	seq_85_0	seq_85_0
seq_85_1	0000000000001000000100000001000000000000000100000000000100000011000000000000000000000000011101000000100	seq_85_1	seq_85_1	seq_85_1
seq_86_0	0000000000011000000100000001000000000000001100000000100100000011000001000000000000000000011101001000000	seq_86_0	seq_86_0	seq_86_0
seq_86_1	0100000010100100100000000000001000001001000000001000000000010000110000100011000001001000000000000000000	seq_86_1	seq_86_1	seq_86_1
seq_87_0	0000000000001000000100000001000000000000000100000000000100000011000000000000000000000000011101001010000	seq_87_0	seq_87_0	seq_87_0
seq_87_1	0000000000001000000100000001000000000000000100000000000100000011000100000000000000000000011111001000000	seq_87_1	seq_87_1	seq_87_1
seq_88_0	0000000000011000000100000001000000000000001100000000100100000011000001000000000000000000011101001000000	seq_88_0	seq_88_0	seq_88_0
seq_88_1	0100000010100100100000000000001000001001000000001000000000010000110000100011000001001000000000000000000	seq_88_1	seq_88_1	seq_88_1
seq_89_0	0100000010100000100001000000000000000001000000001000000000011000000000000000000000001000100000000000000	seq_89_0	seq_89_0	seq_89_0
seq_89_1	0000000000001000000100000001000000100000000100000000000100000011000000000000000000000000011101000000100	seq_89_1	seq_89_1	seq_89_1
