# Supplementary material for: ARG-walker: inference of individual specific strengths of meiotic recombination hotspots by population genomics analysis
Source: BMC Genomics. 2015 Dec 9;16(Suppl 12):S1. doi: 10.1186/1471-2164-16-S12-S1 (PMC4682399; doi:10.1186/1471-2164-16-S12-S1)
Supplement: Additional file 3 — Perl script for GWAS and supplementary MHC screening result. A Perl script for the implementation of GWAS, and SNPs significantly associated with hotspots in the human MHC region. [file 1471-2164-16-S12-S1-S3.zip]

Archive with 2 entries (2 files):
- Additional file 3 GWAS Perl script/mhc_sig_association_pairs.txt
- Additional file 3 GWAS Perl script/QTLmap.pl
