# Supplementary material for: ARG-walker: inference of individual specific strengths of meiotic recombination hotspots by population genomics analysis
Source: BMC Genomics. 2015 Dec 9;16(Suppl 12):S1. doi: 10.1186/1471-2164-16-S12-S1 (PMC4682399; doi:10.1186/1471-2164-16-S12-S1)
Supplement: Additional file 3 — Perl script for GWAS and supplementary MHC screening result. A Perl script for the implementation of GWAS, and SNPs significantly associated with hotspots in the human MHC region. [file 1471-2164-16-S12-S1-S3.zip › Additional file 3 GWAS Perl script/mhc_sig_association_pairs.txt]

	HOT_CHR	HOT_ID	HOT_LOC	HOT_SLOC	HOT_ELOC	SNP_CHR	SNP_RS	SNP_LOC	P
486	6	5411	29596.001	29586280	29609903	6	rs9968	29609016	0
487	6	5411	29596.001	29586280	29609903	19	rs2061915	21250873	3.02039999677817e-08
488	6	5411	29596.001	29586280	29609903	6	rs1592412	29591818	1.63713487211226e-12
489	6	5411	29596.001	29586280	29609903	6	rs2158281	29585762	0
490	6	5411	29596.001	29586280	29609903	6	rs398616	29622209	1.62447832963153e-12
491	6	5411	29596.001	29586280	29609903	6	rs1233421	29609493	2.86848322872402e-12
492	6	5411	29596.001	29586280	29609903	6	rs419957	29613748	0
493	6	5411	29596.001	29586280	29609903	6	rs1005597	29582217	0
494	6	5411	29596.001	29586280	29609903	6	rs414282	29614239	0
495	6	5411	29596.001	29586280	29609903	6	rs909968	29607484	0
496	6	5416	30473.001	30480654	30492301	6	rs3130127	30499954	4.44720038572655e-10
497	6	5416	30473.001	30480654	30492301	6	rs9261425	30189087	2.07870000101806e-08
498	6	5418	31041.001	31077877	31094470	6	rs3095150	31040511	2.18129958540203e-10
499	6	5418	31041.001	31077877	31094470	6	rs1634722	31087063	2.85640000541321e-09
500	6	5418	31041.001	31077877	31094470	6	rs2394450	30925480	9.9589999580374e-09
501	6	5418	31041.001	31077877	31094470	6	rs9262497	31094729	1.82939999815446e-08
502	6	5418	31041.001	31077877	31094470	6	rs4585609	31094539	3.00620000004415e-08
503	6	5418	31041.001	31077877	31094470	6	rs7758976	31095765	1.82939999815446e-08
504	6	5418	31041.001	31077877	31094470	6	rs4713411	31095155	1.82939999815446e-08
505	6	5418	31041.001	31077877	31094470	6	rs2517431	31055357	2.23469998061887e-09
506	6	5418	31041.001	31077877	31094470	6	rs2532924	31040661	1.80219950074445e-10
507	6	5418	31041.001	31077877	31094470	6	rs9262499	31095077	1.82939999815446e-08
508	6	5418	31041.001	31077877	31094470	6	rs1624944	31081514	2.85640000541321e-09
509	6	5418	31041.001	31077877	31094470	6	rs3094110	30907022	4.11300005165316e-09
510	6	5419	31101.001	31123161	31149472	6	rs1634722	31087063	2.31600000288879e-08
511	6	5419	31101.001	31123161	31149472	6	rs9262497	31094729	1.25019999908105e-08
512	6	5419	31101.001	31123161	31149472	6	rs7758976	31095765	1.25019999908105e-08
513	6	5419	31101.001	31123161	31149472	6	rs4713411	31095155	1.25019999908105e-08
514	6	5419	31101.001	31123161	31149472	6	rs2894176	31094017	3.33090000026459e-08
515	6	5419	31101.001	31123161	31149472	6	rs9262499	31095077	1.25019999908105e-08
516	6	5419	31101.001	31123161	31149472	6	rs1624944	31081514	2.31600000288879e-08
517	6	5421	31214.001	31242578	31278692	6	rs3871246	31253410	1.78612680201695e-12
518	6	5421	31214.001	31242578	31278692	6	rs9380220	31254563	0
519	6	5421	31214.001	31242578	31278692	6	rs887464	31253899	1.55431223447522e-15
520	6	5421	31214.001	31242578	31278692	6	rs2523856	31129609	4.52259999450533e-08
521	6	5421	31214.001	31242578	31278692	6	rs1265086	31217861	3.21719995088898e-09
522	6	5421	31214.001	31242578	31278692	6	rs9404982	31274518	5.95740012876433e-10
523	6	5421	31214.001	31242578	31278692	6	rs9295957	31265572	0
524	6	5421	31214.001	31242578	31278692	6	rs3132544	31199049	0
525	6	5421	31214.001	31242578	31278692	6	rs2523865	31126427	6.2897465014089e-12
526	6	5421	31214.001	31242578	31278692	6	rs130066	31230294	2.55351295663786e-14
527	6	5421	31214.001	31242578	31278692	6	rs6899874	31270307	0
528	6	5421	31214.001	31242578	31278692	6	rs3132554	31192142	8.6509022168002e-11
529	6	5421	31214.001	31242578	31278692	6	rs3131927	31120975	1.61290000244563e-08
530	6	5421	31214.001	31242578	31278692	6	rs2517548	31116797	1.61290000244563e-08
531	6	5421	31214.001	31242578	31278692	6	rs1062470	31192414	0
532	6	5421	31214.001	31242578	31278692	6	rs1265115	31225054	4.58044713269601e-12
533	6	5421	31214.001	31242578	31278692	6	rs3094219	31191265	2.61980437343823e-11
534	6	5421	31214.001	31242578	31278692	6	rs1265094	31214872	3.21719995088898e-09
535	6	5421	31214.001	31242578	31278692	6	rs3095307	31200028	1.62447832963153e-12
536	6	5421	31214.001	31242578	31278692	6	rs2523848	31133083	8.16835488137713e-12
537	6	5421	31214.001	31242578	31278692	6	rs3868542	31253818	1.78612680201695e-12
538	6	5421	31214.001	31242578	31278692	6	rs2523871	31121988	1.61290000244563e-08
539	6	5421	31214.001	31242578	31278692	6	rs1265089	31216586	0
540	6	5421	31214.001	31242578	31278692	6	rs3094208	31198651	0
541	6	5421	31214.001	31242578	31278692	6	rs3131000	31199252	0
542	6	5421	31214.001	31242578	31278692	6	rs2523849	31133030	8.16835488137713e-12
543	6	5421	31214.001	31242578	31278692	6	rs885950	31248131	2.91040525013386e-11
544	6	5421	31214.001	31242578	31278692	6	rs2523841	31138262	8.16835488137713e-12
545	6	5424	31787.001	32024379	32146678	6	rs2261033	31711570	1.62447832963153e-12
546	6	5424	31787.001	32024379	32146678	6	rs2736155	31713178	0
547	6	5424	31787.001	32024379	32146678	6	rs1077394	31718363	0
548	6	5424	31787.001	32024379	32146678	6	rs644774	31946469	2.08130179757404e-11
549	6	5424	31787.001	32024379	32146678	6	rs805304	31806067	1.62447832963153e-12
550	6	5424	31787.001	32024379	32146678	6	rs2471980	31908847	1.77635683940025e-15
551	6	5424	31787.001	32024379	32146678	6	rs707939	31834667	0
552	6	5424	31787.001	32024379	32146678	6	rs1052486	31718665	1.62458935193399e-12
553	6	5424	31787.001	32024379	32146678	6	rs805282	31767710	0
554	6	5424	31787.001	32024379	32146678	6	rs805262	31736712	0
555	6	5424	31787.001	32024379	32146678	12	rs576205	116622451	3.88009999685579e-08
556	6	5424	31787.001	32024379	32146678	6	rs1046089	31710946	1.62436730732907e-12
557	6	5424	31787.001	32024379	32146678	6	rs2607015	31870822	0
558	6	5424	31787.001	32024379	32146678	6	rs805274	31773173	1.62447832963153e-12
559	6	5424	31787.001	32024379	32146678	6	rs2075800	31885925	1.62447832963153e-12
560	6	5424	31787.001	32024379	32146678	6	rs805287	31786709	1.62447832963153e-12
561	6	5424	31787.001	32024379	32146678	6	rs3130481	31947735	2.08130179757404e-11
562	6	5424	31787.001	32024379	32146678	6	rs2844479	31680935	3.78169999759592e-08
563	6	5424	31787.001	32024379	32146678	6	rs707929	31850046	0
564	6	5424	31787.001	32024379	32146678	6	rs707920	31737075	1.62447832963153e-12
565	6	5424	31787.001	32024379	32146678	6	rs15574	31794476	1.62436730732907e-12
566	6	5424	31787.001	32024379	32146678	6	rs1077393	31718508	1.62458935193399e-12
567	6	5424	31787.001	32024379	32146678	6	rs2844458	31959448	1.62625468647093e-12
568	6	5424	31787.001	32024379	32146678	6	rs805286	31787286	0
569	6	5424	31787.001	32024379	32146678	6	rs805297	31730585	1.62447832963153e-12
570	6	5424	31787.001	32024379	32146678	6	rs707938	31837338	1.6278089987054e-12
571	6	5427	32791.001	32812304	32818097	6	rs2859055	32802666	1.62447832963153e-12
572	6	5429	32906.001	32975837	33010587	6	rs241440	32905339	1.79229964203387e-10
573	6	5429	32906.001	32975837	33010587	6	rs241445	32905050	3.28059801546488e-11
574	6	5429	32906.001	32975837	33010587	6	rs241451	32904458	1.04959996249931e-09
575	6	5429	32906.001	32975837	33010587	6	rs2071540	32920894	1.77957648617166e-12
576	6	5429	32906.001	32975837	33010587	6	rs241456	32903943	3.95540267206229e-11
577	6	5429	32906.001	32975837	33010587	6	rs2071473	32890583	7.34780003508462e-09
578	6	5429	32906.001	32975837	33010587	6	rs2621367	32876699	1.60790269987388e-11
579	6	5429	32906.001	32975837	33010587	6	rs4713598	32914764	1.816200523308e-10
580	6	5429	32906.001	32975837	33010587	6	rs17034	32904499	3.95540267206229e-11
581	6	5432	33132.001	33168818	33189191	6	rs9296073	33150529	3.21559999738597e-08
582	6	5432	33132.001	33168818	33189191	6	rs4501465	33148285	5.99089999830937e-09
583	6	5432	33132.001	33168818	33189191	6	rs9380340	33150269	1.58799999816495e-08
584	6	5434	33305.001	33593214	33650516	6	rs7750059	33211151	4.39109970606921e-10
585	6	5434	33305.001	33593214	33650516	6	rs2068204	33166696	2.33149999306903e-09
586	6	5434	33305.001	33593214	33650516	6	rs12529863	33210842	4.39109970606921e-10
587	6	5434	33305.001	33593214	33650516	6	rs9378179	33185205	7.52660045399978e-10
588	6	5434	33305.001	33593214	33650516	6	rs9296083	33216299	9.86619674847589e-11
589	6	5434	33305.001	33593214	33650516	6	rs9368752	33181882	3.50860007714005e-10
590	6	5434	33305.001	33593214	33650516	6	rs213204	33349054	6.27340002168353e-09
591	6	5434	33305.001	33593214	33650516	6	rs12529868	33210895	4.39109970606921e-10
592	6	5434	33305.001	33593214	33650516	6	rs6916248	33196648	1.93178806284777e-14
593	6	5434	33305.001	33593214	33650516	6	rs9296080	33184517	1.85370052641076e-10
594	6	5434	33305.001	33593214	33650516	6	rs2856816	33153478	2.99600344533246e-11
595	6	5434	33305.001	33593214	33650516	6	rs7771769	33215360	2.40170106025062e-11
596	6	5434	33305.001	33593214	33650516	6	rs9368757	33236355	4.78228567857286e-12
