# Supplementary material for: ARG-walker: inference of individual specific strengths of meiotic recombination hotspots by population genomics analysis
Source: BMC Genomics. 2015 Dec 9;16(Suppl 12):S1. doi: 10.1186/1471-2164-16-S12-S1 (PMC4682399; doi:10.1186/1471-2164-16-S12-S1)
Supplement: Additional file 3 — Perl script for GWAS and supplementary MHC screening result. A Perl script for the implementation of GWAS, and SNPs significantly associated with hotspots in the human MHC region. [file 1471-2164-16-S12-S1-S3.zip › Additional file 3 GWAS Perl script/QTLmap.pl]

#!/usr/bin/perl -w
use strict;

# GWAS using QTL mapping with the single-factor ANOVA method
# Author: Chen Hao, Date: 17 JAN 2014

use lib '/export/staff/chenh/lib/perl/lib/perl5/site_perl/5.8.8';
use lib '/export/staff/chenh/lib/perl/lib64/perl5/site_perl/5.8.8/x86_64-linux-thread-multi';
use Statistics::ANOVA 0.08;

my $USAGE = "no input files";
@ARGV or die $USAGE;
my $chromId = $ARGV[0];            # just input file title, without file type and file index
my $fileStart = $ARGV[1];       # the start id of input files
my $fileEnd = $ARGV[2];         # the end id of input files

 my $genoFile = "genotypes_JPT+CHB_tag_SNP_phase3.txt";
 
 # read the genotype file which includes all phased allele type data
 my %rsid2phase;  # store the phase data, rsid -> phase seq
 loadGenotype($genoFile, \%rsid2phase);

 
 # GWAS analysis of each phenotype (hotspot)
 for (my $i = $fileStart; $i <= $fileEnd; $i++){
	 my $phenoFile = "input/chr".$chromId."_JPT+CHB_".$i."_individual_rate_new.txt";    # NOTE FOR CHANGE: here is a input
	 my $outFile = "output/chr".$chromId."_JPT+CHB_".$i."_QTL_map_results.txt";      # NOTE FOR CHANGE: here is a output
	  
	 if (-e $phenoFile){
	 	
	 	 # read and store the individual rate data from the phenoFile
	 	 my %id2rate = ();   # seqid(indi_id) -> recombination rate	
	 	 loadPhenotype($phenoFile, \%id2rate);
	 	 
	 	 # write the report wiht p-value < 0.01
	 	 writeReport($chromId, $i, $outFile, \%rsid2phase, \%id2rate);
   }
 }
 

 
 
 # usage: writeReport($outfile, \%rsid2phase, \%id2rate)
 sub writeReport{
    my ($chromId, $i, $outFile, $rsid2phase, $id2rate) = @_;
 	
 		 # create the output file
	 	 open OUT, ">$outFile" or die $!;
	 	 print OUT "chromID","\t","hotspotID","\t","rsID","\t","mean1","\t","mean0","\t","f_value","\t","p_value","\n"; # print the head line
	 	 
	 	 # perform the GWAS qtl mapping for each phenotype
	 	 foreach my $rsid (keys %$rsid2phase) {
	 	 	 my @SNPseq = split ("", $rsid2phase->{$rsid});
	 	 	 my @q1 = ();   # the allele type 1 phenotype
	 	 	 my @q0 = ();   # the allele type 0 phenotype
	 	 	 
	 	 	 foreach my $seqid (sort {$a<=>$b} keys %$id2rate) {
	 	 	 	 push @q1, $id2rate->{$seqid}  if $SNPseq[$seqid] == 1;
	 	 	 	 push @q0, $id2rate->{$seqid}  if $SNPseq[$seqid] == 0; 	 	
	 	 	 }
	 	 	 
	 	 	 # single factor ANOVA QTL
	 	 	 my($mean1, $mean0, $f_value, $p_value) = qtlmap(\@q1, \@q0);
	 	 	 
	 	 	 if ($p_value < 0.01){
	 	 	 	 print OUT $chromId,"\t",$i,"\t",$rsid,"\t",$mean1,"\t",$mean0,"\t",$f_value,"\t",$p_value,"\n";	
	 	   }      
	 	 }
	 	 close OUT;	
 	}


# usage: loadGenotype($genoFile, \%rsid2phase)
sub loadGenotype{
	my ($genoFile, $rsid2phase) = @_;
	
	open GENO, $genoFile or die $!;
  while (my $genoln = <GENO>){
    chomp $genoln;
    my @genoData = split("\t", $genoln);
    $rsid2phase->{$genoData[1]} = $genoData[3];	 	
  }
  close GENO;
	}

# usage: loadPhenotype($phenoFile, \%id2rate)
sub loadPhenotype{
	my ($phenoFile, $id2rate) = @_;
	
	open PHE, $phenoFile or die $!;
	my $pheln = <PHE>;  # skip the first head line
  while($pheln = <PHE>){
	  chomp $pheln;
	 	my @pheData = split("\t", $pheln);
	 	$id2rate->{(substr $pheData[0],3)} = $pheData[1]; 	 	
	}
	close PHE;
	}


# usage: qtlmap(\@type1, \@type0)
# using the single-factor ANOVA methos
sub qtlmap{
	my ($type1, $type0) = @_;
	my ($mean1, $mean0) = 0 x 2;
	
	my $aov = Statistics::ANOVA->new();
	
	#load the data
	$aov->load_data({1 => $type1, 2 => $type0});
	
	# get the mean value
	$mean1 = $aov->{'data'}->{1}->mean;
	$mean0 = $aov->{'data'}->{2}->mean;
	 
  # standard Fisher-esque ANOVA for a single factor applied to independent groups of data-sources
  $aov->anova(independent => 1, parametric => 1, ordinal => 0);
  	
	# return the mean value, F value and p-value
	return($mean1, $mean0,$aov->{'_stat'}->{'f_value'}, $aov->{'_stat'}->{'p_value'}); 
	
	# say bye bye to all data, clear
	$aov->unload();
	}
